# Supplementary material for: Folic Acid Treatment Directly Influences the Genetic and Epigenetic Regulation along with the Associated Cellular Maintenance Processes of HT-29 and SW480 Colorectal Cancer Cell Lines
Source: Cancers (Basel). 2022 Apr 3;14(7):1820. doi: 10.3390/cancers14071820 (PMC8997840; doi:10.3390/cancers14071820)
Supplement: Supplementary file 1 [file cancers-14-01820-s001.zip]

Archive with 5 entries (5 files):
- Supplementary Figure S1.pdf
- Supplementary Figure S2.pdf
- Supplementary Figure S3.pdf
- Supplementary Table S1.xlsx
- Supplementary Table S2.xlsx
