# Supplementary material for: Folic Acid Treatment Directly Influences the Genetic and Epigenetic Regulation along with the Associated Cellular Maintenance Processes of HT-29 and SW480 Colorectal Cancer Cell Lines
Source: Cancers (Basel). 2022 Apr 3;14(7):1820. doi: 10.3390/cancers14071820 (PMC8997840; doi:10.3390/cancers14071820)
Supplement: Supplementary file 1 [file cancers-14-01820-s001.zip › Supplementary Table S1.xlsx]

## Sheet: Munka1
Table S1
The raw data of Figures 1, 2, and 3.
Figure 1
HT-29 Sulforhodamine B Assay							SW480 Sulforhodamine B Assay
	0	100	10000	100ctrl	10000ctrl			0	100	10000	100ctrl	10000ctrl
average (%)	101.254	121.144	95.6503	93.972	110.844		average (%)	90.9632	92.3001	98.7017	94.5111	105.515
SD	13.5278	24.9373	20.746	14.0073	13.3731		SD	9.72307	2.68851	10.6672	7.06034	7.5964
HT-29 AlamarBlue Assay							SW480 AlamarBlue Assay
	0	100	10000	100ctrl	10000ctrl			0	100	10000	100ctrl	10000ctrl
average (%)	91.5705	98.6208	65.4559	74.3825	92.9707		average (%)	90.2162	99.5529	98.4214	99.7159	98.915
SD	13.2663	30.8827	20.2432	9.42104	16.7702		SD	9.55029	5.0283	11.2231	2.67395	2.72562
Figure 2
HT-29 Micronucleus Scoring							SW480 Micronucleus Scoring
	0	100	10000	100ctrl	10000ctrl			0	100	10000	100ctrl	10000ctrl
average (%)	0.5568	0.581933	0.486467	0.9681	0.793133		average (%)	0.787067	0.543967	0.547533	0.591833	0.567667
SD	0.0468906	0.0481305	0.0912177	0.0407294	0.0265557		SD	0.0996897	0.0725052	0.156317	0.0641631	0.151671
HT-29 Comet Assay							SW480 Comet Assay
	0	100	10000	100ctrl	10000ctrl			0	100	10000	100ctrl	10000ctrl
average (%)	37.3494	28.363	16.9852	34.4816	34.2655		average (%)	58.7899	47.4296	40.4629	46.3843	41.01
SD	3.44636	3.40929	3.59379	6.4167	1.08712		SD	0.828365	1.88992	2.55957	4.34895	0.840926
Figure 3
HT-29 LINE-1 Pyrosequencing							SW480 LINE-1 Pyrosequencing
	0	100	10000	100ctrl	10000ctrl			0	100	10000	100ctrl	10000ctrl
pos 1 average (%)	56.07	56.6	55.4433	55.5	53.1567		pos 1 average (%)	43.0867	41.0133	41.5733	41.9167	44.2933
pos 1 SD	1.68012	4.4415	3.55196	1.52286	4.13135		pos 1 SD	2.9007	4.94882	2.17829	0.687338	3.97857
pos 2 average (%)	60.15	61.09	58.58	58.7467	58.4033		pos 2 average (%)	52.0333	54.2867	53.8767	52.5933	52.3933
pos 2 SD	4.86273	6.28246	5.00561	5.61699	4.85553		pos 2 SD	5.99292	6.50548	4.07792	7.06106	6.48078
pos 3 average (%)	61.6833	62.3567	60.13	58.6533	59.2267		pos 3 average (%)	51.1467	52.18	51.4133	51.7733	50.2567
pos 3 SD	4.77194	5.6544	4.04459	5.174	5.76301		pos 3 SD	5.59715	3.75136	1.60067	6.29082	4.96822
