# Supplementary material for: Folic Acid Treatment Directly Influences the Genetic and Epigenetic Regulation along with the Associated Cellular Maintenance Processes of HT-29 and SW480 Colorectal Cancer Cell Lines
Source: Cancers (Basel). 2022 Apr 3;14(7):1820. doi: 10.3390/cancers14071820 (PMC8997840; doi:10.3390/cancers14071820)
Supplement: Supplementary file 1 [file cancers-14-01820-s001.zip › Supplementary Table S2.xlsx]

## Sheet: Munka1
Table S2
The list of the top 10 differentially expressed genes
HT-29 top10 upregulated genes								SW480 top10 upregulated genes
	Gene ID	0 ng/mL FA Avg (log2)	10000 ng/mL FA Avg (log2)	Fold Change	P-val	Gene Symbol			Gene ID	0 ng/mL FA Avg (log2)	10000 ng/mL FA Avg (log2)	Fold Change	P-val	Gene Symbol
1.	TC03001071.hg	10.18	12.49	4.98	0.0054	HES1		1.	TC04001570.hg	6.5	8.86	5.12	0.0025	SLC7A11
2.	TC03002732.hg	11.68	13.38	3.27	0.011	HES1		2.	TC01000226.hg	7.31	9.35	4.12	0.0151	RNU1-2
3.	TC20001302.hg	7.96	9.46	2.85	0.0457	FAM210B		3.	TC17001485.hg	10.16	11.93	3.4	0.0087	KRTAP2-3
4.	TC07002326.hg	5.28	6.69	2.65	0.0164	TUBBP6		4.	TC12001420.hg	4.4	6.07	3.18	0.0015	RNY5
5.	TC09002791.hg	7.39	8.7	2.49	0.0421	MAPKAP1		5.	TC21000946.hg	5.51	7.16	3.13	0.0115	RUNX1-IT1
6.	TC0X000714.hg	7.52	8.79	2.42	0.0448	TMEM185A		6.	TC01000353.hg	9.16	10.69	2.89	0.0203	SFN
7.	TC0X001937.hg	9.14	10.33	2.28	0.0239	ATP6AP1		7.	TC13000040.hg	9.76	11.27	2.84	0.0297	SNORD36	RPL7AP73
8.	TC17002331.hg	8.55	9.65	2.13	0.0248	PRKAR1A		8.	TC07000365.hg	9.04	10.51	2.77	0.0148	LINC *01001; *01347; *02887 02887	GTF *2IP12; *2IP13; *2IP20	PCMTD2
9.	TC17002638.hg	9.82	10.91	2.13	0.0498	STAT3		9.	TC09002418.hg	12.65	14.11	2.76	0.015	PLIN2
10.	TC19002629.hg	8.08	9.15	2.11	0.0497	IFI30		10.	TC08000752.hg	5.96	7.42	2.74	0.0137	MIR1205
HT-29 top10 downregulated genes								SW480 top10 downregulated genes
	Gene ID	0 ng/mL FA Avg (log2)	10000 ng/mL FA Avg (log2)	Fold Change	P-val	Gene Symbol			Gene ID	0 ng/mL FA Avg (log2)	10000 ng/mL FA Avg (log2)	Fold Change	P-val	Gene Symbol
1.	TC01003063.hg	6.51	4.85	-3.15	0.0021	FAM95B1		1.	TC17000383.hg	11.99	9.43	-5.9	0.0003	CCL2
2.	TC01003427.hg	7.98	6.35	-3.09	0.0311	LINC01783		2.	TC19000595.hg	12.11	10.03	-4.22	0.0096	CIC
3.	TC19000297.hg	5.24	4.01	-2.34	0.0272	LINC00905		3.	TC17000796.hg	8.18	6.18	-4.01	0.0071	SNORA38B
4.	TC15002198.hg	5.11	3.95	-2.24	0.0077	TMOD2		4.	TC06001424.hg	13.87	11.96	-3.76	0.0056	H4C12
5.	TC0X001390.hg	5.22	4.1	-2.17	0.0315	MIR450A2		5.	TC07000780.hg	10.13	8.23	-3.72	0.0282	5S_rRNA	RNA5S*1; *2; *3; *4; *5; *6; *7; *8; *9; *10; *11; *12; *13; *14; *15; *16; *17	RNA5SP*141; *145; *149; *150; *161; *226; *242; *243; *366; *370; *389; *429
6.	TC15000999.hg	4.96	3.85	-2.15	0.031	DNM1P46		6.	TC02000767.hg	11.89	10.05	-3.6	0.0133	RNU4ATAC
7.	TC09001476.hg	4.69	3.61	-2.12	0.0167	RNU6-1039P		7.	TC03003211.hg	9.64	7.87	-3.42	0.0006	TNFSF10
8.	TC01000353.hg	11.87	10.79	-2.11	0.043	SFN		8.	TC02002862.hg	12.44	10.67	-3.41	0.0315	SNORD82
9.	TC02004785.hg	6.1	5.04	-2.08	0.0109	RN7SL40P		9.	TC20000839.hg	14.44	12.68	-3.38	0.0051	SNORA71A	SNHG17
10.	TC22000760.hg	5.39	4.37	-2.02	0.0007	ELFN2		10.	TC11003478.hg	9.11	7.4	-3.28	0.0002	SAA2
